# Supplementary material for: Withaferin A and Celastrol Overwhelm Proteostasis
Source: Int J Mol Sci. 2023 Dec 27;25(1):367. doi: 10.3390/ijms25010367 (PMC10779417; doi:10.3390/ijms25010367)
Supplement: Supplementary file 1 [file ijms-25-00367-s001.zip]

Archive with 3 entries (3 files):
- Contents of Supplementary Tables R1.pdf
- Table S1.xls
- Table S2.xls
